# Supplementary material for: Detection of Soluble Solid Content in Citrus Fruits Using Hyperspectral Imaging with Machine and Deep Learning: A Comparative Study of Two Citrus Cultivars
Source: Foods. 2025 Jun 13;14(12):2091. doi: 10.3390/foods14122091 (PMC12192198; doi:10.3390/foods14122091)
Supplement: Supplementary file 1 [file foods-14-02091-s001.zip]

Archive with 1 entries (1 files):
- foods-3659735-supplementary.pdf
